# Supplementary material for: Dietary Curcumin Supplementation Could Improve Muscle Quality, Antioxidant Enzyme Activities and the Gut Microbiota Structure of Pelodiscus sinensis
Source: Animals (Basel). 2023 Aug 14;13(16):2626. doi: 10.3390/ani13162626 (PMC10451759; doi:10.3390/ani13162626)
Supplement: Supplementary file 1 [file animals-13-02626-s001.zip]

Archive with 1 entries (1 files):
- animals-2538330-supplementary.pdf
